# Supplementary material for: Emergence of ST8-USA300 and ST8-USA300-Latin American variant: a changing landscape of community-associated methicillin-resistant Staphylococcus aureus in Chile
Source: Microbiol Spectr. 2025 Sep 30;13(11):e01031-25. doi: 10.1128/spectrum.01031-25 (PMC12584766; doi:10.1128/spectrum.01031-25)
Supplement: Table S1 — Detailed information of the strains included in this study. [file spectrum.01031-25-s0005.xlsx]

## Sheet: Hoja2
Table S1. Detailed information of the CA-MRSA isolates included in this study. Cells corresponding to the strains whose genomes were generated in this study are highlighted in yellow.
ID		BioSample	year	country	city	spa type	ST	SCCmec	agr group	COMER	ACME	PVL	adsA	aur	cap5	cap8	chp	clfA	cna	ebp	esaABC	essABC	fnbA	fnbB	esxAB	geh	hld	hlgABC	hly/hla	icaABCDR	isdABCDEFG	lip	map	sak	selKQ	sea	sec	seg	seh	sei	sel	selm	seln	selo	selu	sbi	scn	sdrCDE	sea
014UDEC	#N/A	SAMN45829923	2022	Chile	Concepcion	NA	8	IVc(2B)	I	1	0	1	1	1	1	0	1	1	0	1	1	1	1	1	1	1	1	1	1	1	1	1	1	1	0	0	0	0	0	0	0	0	0	0	0	1	1	1	0
UCOSA-80	#N/A	SAMN45829966	2016	Chile	RM	NA	8	IVc(2B)	I	1	0	1	1	1	1	0	1	0	0	1	1	1	1	1	1	1	1	1	1	1	1	1	1	1	1	0	0	0	0	0	0	0	0	0	0	1	1	0	0
005UDEC	#N/A	SAMN45829921	2023	Chile	Concepcion	8	8	IVc(2B)	I	1	0	1	1	1	1	0	1	1	0	1	1	1	1	1	1	1	1	1	1	1	1	1	1	1	0	0	0	0	0	0	0	0	0	0	0	1	1	1	0
UCOSA-82	#N/A	SAMN45829967	2016	Chile	RM	190	8	IVc(2B)	I	1	0	1	1	1	1	0	1	1	0	1	1	1	1	1	1	1	1	1	1	1	1	1	1	1	0	0	0	0	0	0	0	0	0	0	0	1	1	0	0
UCOSA-29	#N/A	SAMN45829941	2012	Chile	RM	8	8	IVc(2B)	I	1	0	1	1	1	1	0	1	1	0	1	1	1	1	1	1	1	1	1	1	1	1	1	1	1	1	0	0	0	0	0	0	0	0	0	0	1	1	1	0
SN01-04-02	36195_2#171	SAMEA7470019	2019	Argentina	Misiones	8	8	IVc(2B)	I	1	0	1	1	1	1	0	1	1	0	1	1	1	1	1	1	1	1	1	1	1	1	1	1	1	0	0	0	0	0	0	0	0	0	0	0	1	1	1	0
SN01-04-01	36195_2#168	SAMEA7470017	2019	Argentina	Misiones	8	8	IVc(2B)	I	1	0	1	1	1	1	0	1	1	0	1	1	1	1	1	1	1	1	1	1	1	1	1	1	1	1	0	0	0	0	0	0	0	0	0	0	1	1	1	0
UCOSA-6	#N/A	SAMN45829958	2008	Chile	RM	8	8	IVc(2B)	I	1	0	1	1	1	1	0	1	1	0	1	1	1	1	1	1	1	1	1	1	1	1	1	1	1	1	0	0	0	0	0	0	0	0	0	0	1	1	1	0
UCOSA-90	#N/A	SAMN45829970	2017	Chile	RM	14617	8	IVc(2B)	I	1	0	1	1	1	1	0	1	1	0	1	1	1	1	1	1	1	1	1	1	1	1	1	1	1	1	0	0	0	0	0	0	0	0	0	0	1	1	1	0
UCOSA-9	#N/A	SAMN45829969	2009	Chile	RM	NA	8	IVc(2B)	I	1	0	1	1	1	1	0	1	0	0	1	1	1	1	1	1	1	1	1	1	1	1	1	0	1	0	0	0	0	0	0	0	0	0	0	0	1	1	0	0
UCOSA-10	#N/A	SAMN45829927	2009	Chile	RM	51	8	IVc(2B)	I	1	0	1	1	1	1	0	1	1	0	1	1	1	1	1	1	1	1	1	1	1	1	1	1	1	0	0	0	0	0	0	0	0	0	0	0	1	1	1	0
UCOSA-98	#N/A	SAMN45829973	2017	Chile	RM	1188	2802	IVc(2B)	I	1	0	1	1	1	1	0	1	1	0	1	1	1	1	1	1	1	1	1	1	1	1	1	1	1	0	0	0	0	0	0	0	0	0	0	0	1	1	1	0
UCOSA-95	#N/A	SAMN45829972	2017	Chile	RM	2482	8	IVc(2B)	I	1	0	1	1	1	1	0	0	1	0	1	1	1	1	1	1	1	1	1	1	1	1	1	1	1	0	0	0	0	0	0	0	0	0	0	0	1	1	1	0
UCOSA-16	#N/A	SAMN45829933	2010	Chile	RM	NA	8	IVc(2B)	I	1	0	1	1	1	1	0	0	0	0	1	1	1	1	1	1	1	1	1	1	1	1	1	0	1	1	0	0	0	0	0	0	0	0	0	0	1	1	0	0
UCOSA-4	#N/A	SAMN45829945	2007	Chile	RM	662	2319	IVa(2B)	I	1	0	1	1	1	1	0	1	1	0	1	1	1	1	1	1	1	1	1	1	1	1	1	1	1	1	0	0	0	0	0	0	0	0	0	0	1	1	0	0
UCOSA-61	#N/A	SAMN45829960	2015	Chile	RM	NA	8	IVc(2B)	NA	1	0	1	1	1	1	0	1	0	0	1	1	1	1	1	1	1	1	1	1	1	1	1	0	1	1	0	0	0	0	0	0	0	0	0	0	0	1	0	0
UCOSA-2	#N/A	SAMN45829936	2007	Chile	RM	NA	8	IVc(2B)	I	1	0	1	1	1	1	0	1	0	0	1	1	1	1	1	1	1	1	1	1	1	1	1	0	1	1	0	0	0	0	0	0	0	0	0	0	1	1	0	0
UCOSA-53	#N/A	SAMN45829955	2014	Chile	RM	8	8	IVc(2B)	I	1	0	1	1	1	1	0	1	1	0	1	1	1	1	1	1	1	1	1	1	1	1	1	1	1	1	0	0	0	0	0	0	0	0	0	0	1	1	1	0
UCOSA-411	#N/A	SAMN45829949	2016	Chile	Concepcion	15459	8	IVc(2B)	I	1	0	1	1	1	1	0	1	0	0	1	1	1	1	1	1	1	1	1	1	1	1	1	1	1	1	0	0	0	0	0	0	0	0	0	0	1	1	0	0
UCOSA-5	#N/A	SAMN45829953	2008	Chile	Calama	68	8	IVc(2B)	I	1	0	1	1	1	1	0	1	1	0	1	1	1	1	1	1	1	1	1	1	1	1	1	1	1	1	0	0	0	0	0	0	0	0	0	0	1	1	0	0
UCOSA-3	#N/A	SAMN45829942	2007	Chile	Calama	NA	8	IVc(2B)	I	1	0	1	1	1	1	0	1	1	0	1	1	1	1	0	1	1	1	1	1	1	1	1	0	1	0	0	0	0	0	0	0	0	0	0	0	1	1	0	0
UCOSA-65	#N/A	SAMN45829962	2015	Chile	RM	610	8	IVc(2B)	I	1	0	1	1	1	1	0	1	1	0	1	1	1	1	1	1	1	1	1	1	1	1	1	1	1	1	0	0	0	0	0	0	0	0	0	0	1	1	1	0
UCOSA-1	#N/A	SAMN45829926	2007	Chile	RM	NA	8	IVc(2B)	I	1	0	1	1	1	1	0	1	0	0	1	1	1	1	1	1	1	1	1	1	1	1	1	0	1	1	0	0	0	0	0	0	0	0	0	0	1	1	0	0
UE203	#N/A	LGXG00000000	2012	Ecuador	-	8	8	IVc(2B)	I	1	0	1	1	1	1	0	1	0	0	1	1	1	1	1	1	1	1	1	1	1	1	1	1	1	0	0	0	0	0	0	0	0	0	0	0	1	1	0	0
UCOSA-49	#N/A	SAMN45829952	2014	Chile	RM	NA	8	IVc(2B)	I	1	0	1	1	1	1	0	1	0	0	1	1	1	1	0	1	1	1	1	1	1	1	1	0	1	1	0	0	0	0	0	0	0	0	0	0	1	1	0	0
UCOSA-30	#N/A	SAMN45829943	2012	Chile	RM	8	8	IVc(2B)	I	0	1	1	1	1	1	0	1	1	0	1	1	1	1	1	1	1	1	1	1	1	1	1	1	1	1	0	0	0	0	0	0	0	0	0	0	1	1	1	0
UCOSA-20	#N/A	SAMN45829937	2011	Chile	Linares	8	8	IVc(2B)	I	0	0	1	1	1	1	0	1	1	0	1	1	1	1	1	1	1	1	1	1	1	1	1	1	1	1	0	0	0	0	0	0	0	0	0	0	1	1	1	0
UCOSA-59	#N/A	SAMN45829957	2015	Chile	RM	8	8	IVc(2B)	I	1	0	1	1	1	1	0	1	1	0	1	1	1	1	1	1	1	1	1	1	1	1	1	1	1	1	0	0	0	0	0	0	0	0	0	0	1	1	1	0
UCOSA-75	#N/A	SAMN45829964	2016	Chile	RM	8	8	IVc(2B)	I	1	0	1	1	1	1	0	1	1	0	1	1	1	1	1	1	1	1	1	1	1	1	1	1	1	1	0	0	0	0	0	0	0	0	0	0	1	1	1	0
UCOSA-57	#N/A	SAMN45829956	2014	Chile	Arica	8	8	IVc(2B)	I	1	0	1	1	1	1	0	1	1	0	1	1	1	1	1	1	1	1	1	1	1	1	1	1	1	1	0	0	0	0	0	0	0	0	0	0	1	1	0	0
SN05-06-08	38872_2#265	SAMEA8748036	2019	Uruguay	Montevideo	6172	8	IVc(2B)	I	1	0	1	1	1	1	0	1	1	0	1	1	1	0	0	1	1	1	1	1	1	1	1	1	1	1	0	0	0	0	0	0	0	0	0	0	1	1	0	0
SN05-05-07	38872_2#242	SAMEA8748028	2019	Uruguay	Montevideo	6172	8	Ivc(2B)	I	1	0	1	1	1	1	0	0	1	0	1	1	1	1	1	1	1	1	1	1	1	1	1	1	0	1	0	0	0	0	0	0	0	0	0	0	1	0	1	0
UC334	#N/A	LGXP00000000	2012	Colombia	-	8	8	IVc(2B)	I	1	0	1	1	1	1	0	1	0	0	1	1	1	1	0	1	1	1	1	1	1	1	1	1	1	1	0	0	0	0	0	0	0	0	0	0	1	1	0	0
UCOSA-76	#N/A	SAMN45829965	2016	Chile	Vina del Mar	24	8	IVc(2B)	I	0	0	1	1	1	1	0	1	1	0	1	1	1	1	1	1	1	1	1	1	1	1	1	1	1	1	0	0	0	0	0	0	0	0	0	0	1	1	1	0
SA-USA300_LA	#N/A	CP007672.1	2015	USA	USA	8	8	IVc(2B)	I	1	0	1	1	1	1	0	1	1	0	1	1	1	1	1	1	1	1	1	1	1	1	1	1	1	0	0	0	0	0	0	0	0	0	0	0	1	1	1	0
UCOSA-40	#N/A	SAMN45829946	2013	Chile	RM	8	8	IVc(2B)	I	0	0	1	1	1	1	0	1	1	0	1	1	1	1	1	1	1	1	1	1	1	1	1	1	1	0	0	0	0	0	0	0	0	0	0	0	1	1	1	0
SN05-01-05	38872_2#173	SAMEA8747997	2019	Uruguay	Colonia	8	8	IVc(2B)	I	1	0	1	1	1	1	0	1	1	0	1	1	1	1	1	1	1	1	1	1	1	1	1	1	1	1	0	0	0	0	0	0	0	0	0	0	1	1	1	0
SN02-10-01	36195_2#235	SAMEA7470467	2019	Bolivia	Sucre	8	8	IVc(2B)	I	1	0	1	1	1	1	0	1	1	0	1	1	1	1	1	1	1	1	1	1	1	1	1	1	1	1	0	0	0	0	0	0	0	0	0	0	1	1	1	0
SN02-10-05	36195_2#246	SAMEA7470470	2019	Bolivia	Sucre	8	8	IVc(2B)	I	0	0	1	1	1	1	0	1	1	0	1	1	1	1	1	1	1	1	1	1	1	1	1	1	1	1	0	0	0	0	0	0	0	0	0	0	1	1	1	0
SN02-14-01	36195_2#270	SAMEA7470482	2019	Bolivia	Santa Cruz	8	8	IVc(2B)	I	1	0	1	1	1	1	0	1	1	0	1	1	1	1	1	1	1	1	1	1	1	1	1	1	1	0	0	0	0	0	0	0	0	0	0	0	1	1	1	0
SN01-10-05	36195_2#293	SAMEA7470112	2019	Argentina	Buenos Aires	8	8	IVc(2B)	I	1	0	1	1	1	1	0	0	1	0	1	1	1	1	1	1	1	1	1	1	1	1	1	1	1	1	0	0	0	0	0	0	0	0	0	0	1	0	1	0
SN02-16-03	38872_2#59	SAMEA8747950	2019	Bolivia	Trinidad	8	8	IVc(2B)	I	1	0	1	1	1	1	0	1	1	0	1	1	1	1	1	1	1	1	1	1	1	1	1	1	1	1	0	0	0	0	0	0	0	0	0	0	1	1	0	0
SN01-08-03	36195_2#256	SAMEA7470089	2019	Argentina	Buenos Aires	190	8	IVc(2B)	I	1	0	1	1	1	1	0	1	1	0	1	1	1	1	1	1	1	1	1	1	1	1	1	1	1	1	0	0	0	0	0	0	0	0	0	0	1	1	1	0
SN02-03-06	36195_2#111	SAMEA7470423	2019	Bolivia	Potosi	8	8	IVc(2B)	I	1	0	1	1	1	1	0	0	1	0	1	1	1	1	1	1	1	1	1	1	1	1	1	1	1	1	0	0	0	0	0	0	0	0	0	0	1	1	1	0
SN02-14-02	36195_2#79	SAMEA7470484	2019	Bolivia	Santa Cruz	8	8	IVc(2B)	I	1	0	1	1	1	1	0	0	1	0	1	1	1	0	0	1	1	1	1	1	1	1	1	1	1	0	0	0	0	0	0	0	0	0	0	0	1	1	1	1
SN02-09-04	36195_2#211	SAMEA7470460	2019	Bolivia	Sucre	8	8	NT	I	0	0	1	1	1	1	0	1	1	0	1	1	1	1	1	1	1	1	1	1	1	1	1	1	1	1	0	0	0	0	0	0	0	0	0	0	1	1	1	0
SN02-06-01	36195_2#162	SAMEA7470446	2019	Bolivia	Cochabamba	8	8	NT	I	0	0	1	1	0	1	0	1	0	0	1	0	0	1	1	0	1	1	1	1	1	1	1	0	1	1	0	0	0	0	0	0	0	0	0	0	1	1	0	0
SN04-04-06	36195_2#76	SAMEA7470404	2019	Paraguay	Itagua	8	8	NT	I	0	0	1	1	1	1	0	1	1	0	1	1	1	1	1	1	1	1	1	1	1	1	1	1	1	1	0	0	0	0	0	0	0	0	0	0	1	1	1	0
UCOSA-7	#N/A	SAMN45829963	2008	Chile	RM	8	8	IVa(2B)	I	0	1	1	1	1	1	0	1	1	0	1	1	1	1	1	1	1	1	1	1	1	1	1	1	1	1	0	0	0	0	0	0	0	0	0	0	1	1	1	0
SN03-07-10	38872_2#169	SAMEA8747993	2019	Brazil	Santa Catarina	8	8	IVa(2B)	I	0	0	1	1	1	1	0	1	1	0	1	1	1	1	1	1	1	1	1	1	1	1	1	1	1	0	0	0	0	0	0	0	0	0	0	0	1	1	1	0
SN03-07-02	38872_2#145	SAMEA8747982	2019	Brazil	Santa Catarina	8	8	IVa(2B)	I	0	0	1	1	1	1	0	1	1	0	1	1	1	1	1	1	1	1	1	1	1	1	1	1	1	0	0	0	0	0	0	0	0	0	0	0	1	1	0	0
UCOSA-22	#N/A	SAMN45829938	2012	Chile	RM	8	8	IVa(2B)	I	0	1	1	1	1	1	0	1	1	0	1	1	1	1	1	1	1	1	1	1	1	1	1	1	1	1	0	0	0	0	0	0	0	0	0	0	1	1	1	0
UCO626	#N/A	SAMN45829924	2024	Chile	Concepcion	8	8	IVa(2B)	III	0	0	1	1	1	1	0	1	1	0	1	1	1	1	1	1	1	1	1	1	1	1	1	1	1	1	0	0	0	0	0	0	0	0	0	0	1	1	1	0
UCOSA-12	#N/A	SAMN45829929	2009	Chile	RM	NA	8	IVa(2B)	I	0	1	1	1	1	1	0	0	0	0	1	1	1	1	1	1	1	1	1	1	1	1	1	1	1	1	0	0	0	0	0	0	0	0	0	0	0	1	0	0
UCOSA-26	#N/A	SAMN45829940	2012	Chile	RM	8	8	IVa(2B)	I	0	1	1	1	1	1	0	1	1	0	1	1	1	1	1	1	1	1	1	1	1	1	1	1	1	1	0	0	0	0	0	0	0	0	0	0	1	1	1	0
UCOSA-19	#N/A	SAMN45829935	2011	Chile	RM	8	8	IVa(2B)	I	0	1	1	1	1	1	0	1	1	0	1	1	1	1	1	1	1	1	1	1	1	1	1	1	1	1	0	0	0	0	0	0	0	0	0	0	1	1	1	0
UCOSA-18	#N/A	SAMN45829934	2011	Chile	RM	8	8	IVc(2B)	I	0	1	1	1	1	1	0	1	1	0	1	1	1	1	1	1	1	1	1	1	1	1	1	1	1	1	0	0	0	0	0	0	0	0	0	0	1	1	1	0
UCOSA-63	#N/A	SAMN45829961	2015	Chile	RM	211	8	IVa(2B)	I	0	1	1	1	1	1	0	1	1	0	1	1	1	1	1	1	1	1	1	1	1	1	1	1	1	0	0	0	0	0	0	0	0	0	0	0	1	1	1	0
UCOSA-15	#N/A	SAMN45829932	2010	Chile	RM	8	8	IVa(2B)	I	0	1	1	1	1	1	0	1	1	1	1	1	1	1	1	1	1	1	1	1	1	1	1	1	1	1	0	0	0	0	0	0	0	0	0	0	1	1	1	0
UCOSA-24	#N/A	SAMN45829939	2012	Chile	RM	1635	923	IVa(2B)	I	0	0	1	1	1	1	0	1	1	0	1	1	1	1	1	1	1	1	1	1	1	1	1	1	1	1	0	0	0	0	0	0	0	0	0	0	1	1	1	0
004UDEC	#N/A	SAMN45829920	2023	Chile	Concepcion	8	8	IVb(2B)	I	0	0	1	1	1	1	0	1	1	0	1	1	1	1	1	1	1	1	1	1	1	1	1	1	1	1	0	0	0	0	0	0	0	0	0	0	1	1	1	0
UV1151	#N/A	LGWA00000000	2013	Venezuela	-	8	8	IVb(2B)	I	0	0	1	1	1	1	0	0	0	0	1	1	1	1	1	1	1	1	1	1	1	1	1	1	0	0	0	0	0	0	0	0	0	0	0	0	1	0	0	0
SN01-24-04	36195_2#233	SAMEA7470291	2019	Argentina	Santa Fe	8	8	IVb(2B)	I	0	0	1	1	1	1	0	1	1	0	1	1	1	1	1	1	1	1	1	1	1	1	1	1	1	1	0	0	0	0	0	0	0	0	0	0	1	1	1	0
008UDEC	#N/A	SAMN45829922	2022	Chile	Concepcion	622	8	IVb(2B)	I	0	0	0	1	1	1	0	1	1	0	1	1	1	1	1	1	1	1	1	1	1	1	1	1	1	1	0	0	0	0	0	0	0	0	0	0	1	1	1	0
SN01-28-04	36195_2#313	SAMEA7470336	2019	Argentina	Tierra del Fuego	8	8	IVa(2B)	I	0	0	0	1	1	1	0	1	1	0	1	1	1	1	1	1	1	1	1	1	1	1	1	1	1	1	0	0	0	0	0	0	0	0	0	0	1	1	1	0
SN01-10-10	36195_2#308	SAMEA7470119	2019	Argentina	Buenos Aires	8	8	Vb(5C2&5)	I	0	0	0	1	1	1	0	1	0	0	1	1	1	1	1	1	1	1	0	1	0	0	1	0	1	0	0	0	0	0	0	0	0	0	0	0	0	1	0	0
SN01-03-03	36195_2#159	SAMEA7470011	2019	Argentina	Rio Negro	8	8	Vc(5C2&5)*	I	0	0	1	1	1	1	0	0	1	0	1	1	1	0	0	1	1	1	1	1	1	1	1	1	0	0	0	0	0	0	0	0	0	0	0	0	1	0	1	0
UB594	#N/A	LGWC00000000	2012	Brazil	-	2	5	IVa(2B)	II	0	0	0	1	1	1	0	1	0	0	1	1	1	1	0	1	1	1	1	1	1	1	1	0	1	0	0	1	1	0	1	1	1	1	1	1	1	1	0	1
UCOSA-13	#N/A	SAMN45829930	2010	Chile	RM	311	5	IVa(2B)	II	0	0	0	1	1	1	0	1	0	0	1	1	1	1	1	1	1	1	1	1	1	1	1	0	1	0	1	0	1	0	1	0	1	1	1	1	1	1	1	1
UCOSA-34	#N/A	SAMN45829944	2013	Chile	RM	311	5	IVb(2B)	II	0	0	1	1	1	0	1	1	0	0	1	1	1	1	1	1	1	1	1	1	1	1	1	0	1	0	1	0	1	0	1	0	1	1	1	1	1	1	1	1
UA938	#N/A	LGXW00000000	2013	Argentina	Argentina	1400	5	IVa(2B)	II	0	0	0	1	1	1	0	1	0	0	1	1	1	1	1	1	1	1	1	1	1	1	1	0	1	0	1	0	1	0	1	0	1	1	1	1	1	1	0	1
UCOSA-91	#N/A	SAMN45829971	2017	Chile	RM	311	5	IVa(2B)	II	0	0	0	1	1	1	0	1	0	0	1	1	1	1	1	1	1	1	1	1	1	1	1	0	1	0	1	0	1	0	1	0	1	1	1	1	1	1	1	1
UCOSA-409	#N/A	SAMN45829948	2016	Chile	Concepcion	311	5	IVa(2B)	II	0	0	0	1	1	1	0	1	0	0	1	1	1	1	1	1	1	1	1	1	1	1	1	0	1	0	1	0	1	0	1	0	1	1	1	1	1	1	1	1
UCOSA-408	#N/A	SAMN45829947	2016	Chile	Concepcion	311	5	IVa(2B)	II	0	0	0	1	1	1	0	1	0	0	1	1	1	1	1	1	1	1	1	1	1	1	1	0	1	0	1	0	1	0	1	0	1	1	1	1	1	1	1	1
UV1167	#N/A	MJHZ00000000	2013	Venezuela	-	19	30	IVg(2B)	III	0	0	0	1	1	0	1	1	0	1	1	0	0	1	0	0	1	1	1	1	1	1	1	1	1	0	0	0	1	0	1	0	1	1	1	1	1	1	0	0
UCOSA-60	#N/A	SAMN45829959	2015	Chile	RM	975	30	IVc(2B)	III	0	0	0	1	0	0	1	1	0	1	1	1	1	1	1	1	1	1	1	0	1	1	1	0	1	0	0	0	1	0	1	0	1	1	1	1	0	1	0	0
UCOSA-85	#N/A	SAMN45829968	2016	Chile	RM	779	30	IVc(2B)	III	0	0	0	1	0	0	1	1	0	0	1	1	1	0	1	1	1	1	1	0	1	1	1	0	1	0	0	0	1	0	1	0	1	1	1	1	0	1	0	0
UCOSA-14	#N/A	SAMN45829931	2010	Chile	Coronel	122	30	IVc(2B)	I	0	0	0	1	0	0	1	1	0	1	0	1	1	1	1	1	1	1	1	0	1	1	0	1	1	0	0	0	1	0	1	0	1	1	1	1	0	1	0	0
UCOSA-08	#N/A	SAMN45829925	2008	Chile	RM	779	30	IVc(2B)	III	0	0	0	1	1	0	1	1	1	1	1	0	0	1	1	0	1	1	1	1	1	1	1	0	1	0	0	0	1	0	1	0	1	1	1	1	1	1	0	0
UCOSA-52	#N/A	SAMN45829954	2014	Chile	RM	19	30	IVc(2B)	III	0	0	0	1	1	0	1	1	1	1	0	1	1	1	1	1	1	1	1	1	0	1	1	1	1	1	0	0	1	0	1	0	1	1	1	1	1	1	1	0
UCOSA-44	#N/A	SAMN45829950	2013	Chile	RM	138	30	IVc(2B)	III	0	0	0	1	0	0	1	1	0	1	1	1	1	1	1	1	1	1	1	0	1	1	1	0	1	0	0	0	1	0	1	0	1	1	1	1	0	1	0	0
UCOSA-45	#N/A	SAMN45829951	2013	Chile	-	19	30	IVc(2B)	III	0	0	0	1	1	0	1	1	1	1	1	1	1	1	1	1	1	1	1	1	1	1	1	1	1	1	0	0	1	0	1	0	1	1	1	1	1	1	1	1
UCOSA-11	#N/A	SAMN45829928	2009	Chile	RM	19	30	IVc(2B)	III	0	0	0	1	0	0	1	1	0	1	1	1	1	1	1	1	1	1	1	0	1	1	1	0	1	0	0	0	1	0	1	0	1	1	1	1	0	1	0	0
UA935	#N/A	LGXV00000000	2013	Argentina	-	19	30	IVc(2B)	III	0	0	0	1	1	0	1	1	0	1	1	0	0	1	0	0	1	1	1	1	1	1	1	1	1	0	0	0	1	0	1	0	1	1	1	1	1	1	0	0
[truncated: 19 more columns]

## Sheet: Hoja1
SN01-10-05	36195_2#293
SN05-05-07	38872_2#242
SN03-07-10	38872_2#169
SN04-04-06	36195_2#76
SN01-28-04	36195_2#313
SN03-07-02	38872_2#145
SN02-16-03	38872_2#59
SN02-10-05	36195_2#246
SN02-03-06	36195_2#111
SN01-24-04	36195_2#233
SN01-03-03	36195_2#159
SN02-03-03	36195_2#98
SN01-10-10	36195_2#308
SN05-01-05	38872_2#173
SN02-14-01	36195_2#270
SN02-14-02	36195_2#79
SN01-08-03	36195_2#256
SN02-10-01	36195_2#235
SN01-04-01	36195_2#168
SN02-06-01	36195_2#162
SN01-04-02	36195_2#171
SN02-09-04	36195_2#211
SN05-06-08	38872_2#265
